# Supplementary material for: Cepharanthine loaded nanoparticles coated with macrophage membranes for lung inflammation therapy
Source: Drug Deliv. 2021 Dec 6;28(1):2582–93. doi: 10.1080/10717544.2021.2009936 (PMC8654408; doi:10.1080/10717544.2021.2009936)
Supplement: Supplemental Material [file IDRD_A_2009936_SM5971.zip]

Archive with 7 entries (7 files):
- Figure_S1.tif
- Figure_S2.tif
- Figure_S3.tif
- Figure_S4.tif
- Figure_S5_revision.tif
- Figure_S6.tif
- Supplementary_materials_caption.docx
